# Supplementary material for: A new leptoceratopsid dinosaur from Maastrichtian-aged deposits of the Sustut Basin, northern British Columbia, Canada
Source: PeerJ. 2019 Nov 7;7:e7926. doi: 10.7717/peerj.7926 (PMC6842559; doi:10.7717/peerj.7926)
Supplement: Supplemental Information 2 [file peerj-07-7926-s002.csv]

Taxon	Specimen	Measurement Source	Radius							Ulna						Tibia			Fibula			Pes III-2						Pes III-3						Pes III-4					Pes IV-2						Pes IV-3
			length	proximal width	proximal depth	distal width	distal depth	minimum width shaft	minimum circumference shaft	length	distal width	distal depth	minimum width of shaft	minimum circumference shaft	proximal expansion, distance from distal end	length	distal width	distal depth	length	distal width	minimum circumference shaft	length	proximal height	proximal width	distal height	distal width	minimum width	length	proximal height	proximal width	distal height	distal width	minimum width	length	proximal height	proximal width	distal height	distal width	length	proximal height	proximal width	distal height	distal width	minimum width	length	proximal height	proximal width	distal height	distal width
Cerasinops hodgskissi	MOR 300 R	direct measurement						?15.61	?62	201.4	~32.57	~12.86	25.05	75	125.13	363	~86.29		337	20.26		?34.07						?27.93												?19.60	?25.69				?25.44	?15.60	?21.06	?11.88
Cerasinops hodgskissi	MOR 300 L	direct measurement						?18.26	?62								95.02					36.51	20.1	27.86	14.6	24.59	23.15	29.82	18.12	24.62	14.18		20.54	44.93	12.07				33.51	16.05	22.72	14.03	23.8	19.75	27.23	19.63		13.65	17.31
Cerasinops hodgskissi	USNM 13863	Ostrom (1978)														200	62					27.5						29.5						41					21						21
Ferrisaurus sustutensis	RBCM P900	direct measurement	134.94	31.98	18.16	30.07	24.23	15.63	50		38.16	19.55	25.34	67	100.64		90.07			18.96		28.11	26.36	25.44	24.37	23.19		28.32	25.31	23.19	16.63			40.72	18.38	22.58		7.46	24.37	~19.22		16.71	20.47		21.12	19.81	20.47	14.02	18.24
Ischioceratops zhuchengensis	ZCFM V0016	He et al. (2015)														329
Leptoceratops gracilis	AMNH 5205	Sternberg (1951)	167							224							117
Leptoceratops gracilis	CMN 8887 L	direct measurement from cast																				21.28		18.49		16.67	16.11	16.49		17.85		17.05	15.16	32.21		15.81		4.47	18.38		15.65		14.55	12.27	14.4		13.53		14.57
Leptoceratops gracilis	CMN 8887	Sternberg (1951)	115													240						21.28		18.49		16.67	16.11	16.49		17.85		17.05	15.16	32.21		15.81		4.47	18.38		15.65		14.55	12.27	14.4		13.53		14.57
Leptoceratops gracilis	CMN 8888	Sternberg (1951)	137													290
Leptoceratops gracilis	CMN 8889 R	direct measurement																				31.87	19.74	26.67	25.27	16.01	22.07	29.58	18.67	23.5	12.96	24.52	20.57	51.03	15.12	24.32	6.92	8.42	29.35	17.82	23.85	16.65	20.98	20.74	25.07	18.38	21.02	13.76	20.11
Leptoceratops gracilis	CMN 8889 L	direct measurement	160.49	33.85	22.59	32.08	25.97	12.92	56	202.48	35.7	15.18	26.95	71	119.8	323	87.85	44.87	na	33.46	49
Leptoceratops gracilis	PU 18133	Ostrom (1978)														~385	~78					40						30						-					32						~26
Montanoceratops cerorhynchus	AMNH 5464	Brown and Schlaikjer (1942)														355	102					33												68
Montanoceratops cerorhynchus	MOR 542	direct measurement									28.56	10.63				249.2	50.57		235.84	15.21		28.39	15.25	22.95	13.12	20.44	18.56	25.09	13.77	20.32	13.24	18.97	16.31	~29.04	10.52	17.49			20.42	13.64	18.41	12.55	17.24	15.77	20.97	14.18	17.33	12.58	15.7
Prenoceratops pieganensis	TCM 2003.1.8	direct measurement								143.28	19.14		17.16	47	96.28
Prenoceratops pieganensis	TCM 2003.1.9	direct measurement
Prenoceratops pieganensis	TCM 2003.1.11	direct measurement
[truncated: 12 more columns]
