# Supplementary material for: A new leptoceratopsid dinosaur from Maastrichtian-aged deposits of the Sustut Basin, northern British Columbia, Canada
Source: PeerJ. 2019 Nov 7;7:e7926. doi: 10.7717/peerj.7926 (PMC6842559; doi:10.7717/peerj.7926)
Supplement: Supplemental Information 3 [file peerj-07-7926-s003.nex]

#NEXUS
[written Fri Jun 21 10:55:56 PDT 2019 by Mesquite  version 3.04 (build 725) at LAPTOP-8SFQHU5C/127.0.0.1]

BEGIN TAXA;
	TITLE Taxa;
	DIMENSIONS NTAX=34;
	TAXLABELS
		Hypsilophodon_foxii Stegoceras_validum Ajkaceratops_kozmai Aquilops_americanus Archaeoceratops_oshmai Asiaceratops_salsopaludalis Auroraceratops_rugosus Bagaceratops_rozhdestvenskyi Chaoyangsaurus_youngi Chasmosaurus_belli Centrosaurus_apertus Cerasinops_hodgskissi Diabloceratops_eatoni Ferrisaurus_sustutensis Graciliceratops_mongoliensis Gryphoceratops_morrisoni Ischioceratops_zhuchengensis Koreaceratops_hwaseongensis Leptoceratops_gracilis Liaoceratops_yanzigouensis Montanoceratops_cerorhynchos Prenoceratops_pieganensis Protoceratops_andrewsi Psittacosaurus_mongoliensis Psittacosaurus_sinensis Triceratops_horridus Turanoceratops_tardabilis Udanoceratops_tschizhovi Unescoceratops_koppelhusae Xuanhuaceratops_niei Yamaceratops_dorngobiensis Yinlong_downsi Zuniceratops_christopheri Zhuchengceratops_inexpectus 
	;

END;


BEGIN CHARACTERS;
	TITLE  ArbourEvans_Ferrisaurus;
	DIMENSIONS  NCHAR=165;
	FORMAT DATATYPE = STANDARD GAP = - MISSING = ? SYMBOLS = "  0 1 2 3";
	CHARSTATELABELS 
120 'Scapula distinctly curved in sagittal view (0) or relatively flat (1).', 122 '122. Coracoid with smooth, arcuate anterior portion (0) or bearing large anterolateral ridge near confluence of anterior and ventral margins (1).', 132 'Foot gracile with long, constricted metatarsus, elongate phalanges (0) or short and uncompressed, all phalanges wider than long (1).', 133 '133. Pedal unguals pointed (0) or rounded, hooflike (1).', 144 'Radius without lateral and medial tuberosities along distal half of shaft (0) or tuberosities present (1).', 148 '148. Width of proximal end of ungual relative to width of distal end of the preceding phalanx equal (0) or wider (1).', 162 '162. Ventral margin of rostral bone flat or slightly downcurved (0), or tip of rostral stongly pendant (1).', 163 '163. NEW Distal end of ulna, in medial or lateral view: straight (0), bowed medially (1).', 164 'NEW 164. Astragalus and tibia: not coossified (0), coossified (1)', 165 'NEW 165. Penultimate pedal phalanx: length is shorter than preceding pedal phalanx (0), length is subequal to preceding phalanx (1).' ; 
	MATRIX
	Hypsilophodon_foxii           00000???000000000000001000000-00000000000000?0001100--00000001?1000010000010001000000000000000000000000000000000000000000000000000000000000000000-00000-0000001???100
	Stegoceras_validum            00000???000000000000000011000-0??010010?000000011100--0000000?00000?00?000100100000000?0000000000000000000??0?0?10?????00?0?0???0200011?-0?0?0000-?0000-0001000???0??
	Ajkaceratops_kozmai           ?????1111????01?0???1???????????????????????????????????????????????1?0?????????????????????????????????????????????????????????????????????????????????????001201???
	Aquilops_americanus           ?1001111?1?1101?000??01000110-0101????????????????0????????????????11?1110??10??????????????00000101010?01???????????????????????????0??0????00??????0?-?????????????
	Archaeoceratops_oshmai        1100111111011011000??01000111001?110??01110?00?11?010???11101?010011101?101010??01?11100?10100000101?000?1000??0100?0??????????00??000001100000?0-00000-001?002101?01
	Asiaceratops_salsopaludalis   ????1???1?????1?0????01?????????????????????????????????11?00??????????1101??0??????01??????3-000?000?001??????????1????1???????????0??0??0??????????????????0???????
	Auroraceratops_rugosus        ?1001???11011011000??010?01110010?00?101110?00?11?0101??11101?0100?1102?1010100001?11110010100?00101?100?1???????????????????????0???000?10?000?0-???00-000??1?10????
	Bagaceratops_rozhdestvenskyi  110011111101?01?01?0101000111101010101121100?111????111011101001001111111110?011011111?111013-000201010011????1???????????????0??????0000103001?0-?1100-0?????0100???
	Chaoyangsaurus_youngi         110111001??00?120????0?1??010?????0????0????00001???????01?0???????1100?101001??00000000?11110000000000000000000?????????????????????110??0?????0-0??00-?????????1???
	Chasmosaurus_belli            1110111111001001121110001121111102110111121111110022111121101110112110211110?0101210110001013-11120111011?111212031011101011111113111000000000010-110001010111220000?
	Centrosaurus_apertus          111011111101100112111000112111110211011112111111002211?121101110112110211110?010121011000?013-111201110111111212031011101011111113111000000000010-11000011011???0100?
	Cerasinops_hodgskissi         1????????????????????0????10??01???011?11?????????110100111100?1010?????1?0?????0(1 2)1111???1?11?00210?0?1????0?1101??1?1?1100?????1000000??10?00?00-00?01-0?????????100
	Diabloceratops_eatoni         1110111111011001121??00011211111021101111211111100221111?1101110112???????????????????????013-111201?1???1???????????????????????????0?000??002??-?????011??101?0????
	Ferrisaurus_sustutensis       ???????????????????????????????????????????????????????????????????????????????????????????????????????????????????????1?0?????????00??????????1??00??????????????111
	Graciliceratops_mongoliensis  1100???????????????0??????1????????101111????????????100?1??????????????1?1??0??01?111???1????0002010100????????1??1???1??????0??0000000?10?00000-?1?0?-?????????????
	Gryphoceratops_morrisoni      ???????????????????????????????????????????????????????????????????????????000????????????????00????0??0??????????????????????????????????????????????1??????????????
	Ischioceratops_zhuchengensis  ?????????????????????????????????????????????????????????????????????????????????????????????????????????????????301?1??????????210????????2????????1????010???????0?
	Koreaceratops_hwaseongensis   ????????????????????????????????????????????????????????????????????????????????????????????????????????????????????101?????????0??00??????3???????01?????1????????0?
	Leptoceratops_gracilis        1100111111011012000011100011100110001101100??111?101000011?1001101011112100010100110110101013-002211011011010111010111011000000002000000010000011000110-00????0100000
	Liaoceratops_yanzigouensis    ?1001111111010110000101100100-01010011001100000111010110011010?1001110011001100001?01010010100000100?10001000??0?0000?01100?????0?0??000110?000?0-???00-0???01??00???
	Montanoceratops_cerorhynchos  1????????1????1????010100?1?10011??011?11?????????0?0???112100?1010?1???1?1010100111110??1013?0022110110?10111?11201110110?0000001000?00?10211??1100100-?01???????0{0 1}0
	Prenoceratops_pieganensis     ??0?1???1?00101?000??0100?1110011??011?11???????????0???11210??????11?12100010??011011???1013-0022110110?1?????????????1?????????????0?00?0000001000110-0???00210?0??
	Protoceratops_andrewsi        1100111111010012010010100011110101010112110011111?12101011101001001111111100101101111101110111000201010011011111120111011000010002001000?10200000-11100-00110?2?10001
	Psittacosaurus_mongoliensis   11011100111011220001100100110?00000000000010001111010010010000010010000110-1000?01?0000001003-000000000000000010000000011100000000000001011000000-00000-0000111000?01
	Psittacosaurus_sinensis       1101110011101122000??00000110-00000000000?00????1?010010???????0???00001101000??01?000000??03-00?0?000?000??0010?1000????10??????0?0000101100?000-?0000-0000111000???
	Triceratops_horridus          1110111111001001121110001121111102110111121111110022101121101110112110211110?0101210110001013-11120111011?111212031011101011111113111000000000010-11000101011?0201???
	Turanoceratops_tardabilis     ?????????????????????0????????11??????????????????1????????????????1??2???????????????????????11121111??11??????????????????????????????????????0????????????????????
	Udanoceratops_tschizhovi      1??0111111?0??1?00?0?1????1110?????????11???????????????????????????1??21?0??0?001?011??01013-002211011011??????02011??1100??????0????000101??01???1100-0???002?00??1
	Unescoceratops_koppelhusae    ???????????????????????????????????????????????????????????????????????2100000??11????????????00?2?10110?1???????????????????????????????????????????21??00??????????
	Xuanhuaceratops_niei          ????????????0??????????????????????????????????????????????????????????11010?1?????0?000?1111?00000000000000????0??????110???????0?0?110?????????-0??0???????????????
	Yamaceratops_dorngobiensis    11??1110????1??????0101000101001010011011100000111010???111010?100111?11101010?001111110?101(0 1)0000100010011??????0??1???????????????00000?10?00??0-0??00-0???????0????
	Yinlong_downsi                01001100?0?0?001000??00001000-01000000000000?00?1?00--1100200??00?101001000000?00000000101?1000000000000?0000??0?100?0?????00100?0??0110111?000?0-???00-000?01?100000
	Zuniceratops_christopheri     ???????1????????10???0????1???1???????????????????1??????1????????????211?1??0??0????????????-01120101?01??????????0????????????1????0?00??0?02?0-???0000?????2?0??0?
	Zhuchengceratops_inexpectus   1????????????????????1???1?????????????????1111111??????????????????10??1100001011100001?101???02211011011????????????????????????????0???0?????101??00????????1?????

;

END;
BEGIN ASSUMPTIONS;
	TYPESET * UNTITLED  (CHARACTERS = ArbourEvans_Ferrisaurus)  =  unord:  1 -  165;

END;

BEGIN MESQUITECHARMODELS;
	ProbModelSet * UNTITLED  (CHARACTERS = ArbourEvans_Ferrisaurus)  =  'Mk1 (est.)':  1 -  165;
END;

Begin MESQUITE;
		MESQUITESCRIPTVERSION 2;
		TITLE AUTO;
		tell ProjectCoordinator;
		timeSaved 1561139756689;
		getEmployee #mesquite.minimal.ManageTaxa.ManageTaxa;
		tell It;
			setID 0 4022142289709686726;
			tell It;
				setDefaultOrder  0 1 8 40 44 2 7 19 30 42 3 63 9 33 29 62 26 20 18 39 31 38 37 36 25 35 10 45 4 41 5 32 28 21;
				attachments ;
			endTell;
		endTell;
		getEmployee #mesquite.charMatrices.ManageCharacters.ManageCharacters;
		tell It;
			setID 0 9012850029292029652;
			tell It;
				setDefaultOrder  0 1 2 3 4 9 220 156 219 13 14 15 16 17 6 7 158 246 191 68 153 71 148 147 149 70 271 19 20 21 42 43 11 150 240 241 192 23 242 8 193 10 25 259 243 257 76 244 194 152 197 69 154 78 26 27 28 29 30 31 32 33 34 35 36 37 38 39 40 41 5 44 46 47 48 49 50 58 59 60 61 63 64 65 66 79 54 55 56 198 57 80 81 82 83 84 86 87 88 89 90 91 93 195 95 96 97 98 100 99 101 102 103 104 105 106 107 108 109 110 111 112 113 114 123 124 125 126 155 127 128 129 196 130 131 115 116 117 118 119 120 121 122 132 133 134 135 136 137 138 139 140 141 170 169 173 181 182 183 216 160 144 162 163 164;
				attachments ;
			endTell;
			mqVersion 304;
			checksumv 0 3 3780801257 null  getNumChars 165 numChars 165 getNumTaxa 34 numTaxa 34   short true   bits 2305843009213693967   states 15   sumSquaresStatesOnly 9542.0 sumSquares -4.6116860184273782E18 longCompressibleToShort false usingShortMatrix true   NumFiles 1 NumMatrices 1;
			mqVersion;
		endTell;
		getWindow;
		tell It;
			suppress;
			setResourcesState false false 100;
			setPopoutState 400;
			setExplanationSize 0;
			setAnnotationSize 0;
			setFontIncAnnot 0;
			setFontIncExp 0;
			setSize 1920 940;
			setLocation -9 0;
			setFont SanSerif;
			setFontSize 10;
			getToolPalette;
			tell It;
			endTell;
			desuppress;
		endTell;
		getEmployee  #mesquite.charMatrices.BasicDataWindowCoord.BasicDataWindowCoord;
		tell It;
			showDataWindow #9012850029292029652 #mesquite.charMatrices.BasicDataWindowMaker.BasicDataWindowMaker;
			tell It;
				getWindow;
				tell It;
					getTable;
					tell It;
						rowNamesWidth 244;
					endTell;
					setExplanationSize 30;
					setAnnotationSize 20;
					setFontIncAnnot 0;
					setFontIncExp 0;
					setSize 1820 868;
					setLocation -9 0;
					setFont SanSerif;
					setFontSize 14;
					getToolPalette;
					tell It;
						setTool mesquite.charMatrices.BasicDataWindowMaker.BasicDataWindow.ibeam;
					endTell;
					setActive;
					setTool mesquite.charMatrices.BasicDataWindowMaker.BasicDataWindow.ibeam;
					colorCells  #mesquite.charMatrices.NoColor.NoColor;
					colorRowNames  #mesquite.charMatrices.TaxonGroupColor.TaxonGroupColor;
					colorColumnNames  #mesquite.charMatrices.CharGroupColor.CharGroupColor;
					colorText  #mesquite.charMatrices.NoColor.NoColor;
					setBackground White;
					toggleShowNames on;
					toggleShowTaxonNames on;
					toggleTight off;
					toggleThinRows off;
					toggleShowChanges on;
					toggleSeparateLines off;
					toggleShowStates on;
					toggleAutoWCharNames on;
					toggleAutoTaxonNames off;
					toggleShowDefaultCharNames off;
					toggleConstrainCW on;
					toggleBirdsEye off;
					toggleShowPaleGrid off;
					toggleShowPaleCellColors off;
					toggleShowPaleExcluded off;
					togglePaleInapplicable on;
					toggleShowBoldCellText off;
					toggleAllowAutosize on;
					toggleColorsPanel off;
					toggleDiagonal on;
					setDiagonalHeight 80;
					toggleLinkedScrolling on;
					toggleScrollLinkedTables off;
				endTell;
				showWindow;
				getWindow;
				tell It;
					forceAutosize;
				endTell;
				getEmployee #mesquite.charMatrices.ColorByState.ColorByState;
				tell It;
					setStateLimit 9;
					toggleUniformMaximum on;
				endTell;
				getEmployee #mesquite.charMatrices.ColorCells.ColorCells;
				tell It;
					setColor Red;
					removeColor off;
				endTell;
				getEmployee #mesquite.categ.StateNamesStrip.StateNamesStrip;
				tell It;
					showStrip off;
				endTell;
				getEmployee #mesquite.charMatrices.AnnotPanel.AnnotPanel;
				tell It;
					togglePanel off;
				endTell;
				getEmployee #mesquite.charMatrices.CharReferenceStrip.CharReferenceStrip;
				tell It;
					showStrip off;
				endTell;
				getEmployee #mesquite.charMatrices.QuickKeySelector.QuickKeySelector;
				tell It;
					autotabOff;
				endTell;
				getEmployee #mesquite.charMatrices.SelSummaryStrip.SelSummaryStrip;
				tell It;
					showStrip off;
				endTell;
				getEmployee #mesquite.categ.SmallStateNamesEditor.SmallStateNamesEditor;
				tell It;
					panelOpen true;
				endTell;
			endTell;
		endTell;
		endTell;
end;
